# Supplementary material for: A systematic review and meta-analysis of the effect of treadmill desks on energy expenditure, sitting time and cardiometabolic health in adults
Source: BMC Public Health. 2021 Nov 13;21:2082. doi: 10.1186/s12889-021-12094-9 (PMC8590128; doi:10.1186/s12889-021-12094-9)
Supplement: Supplementary file 1 — Additional file 1: Table 1. Characteristics of the included studies in the laboratory settings. Description of data: study design, outcome of interest, estimated mean, and mean difference. Table 2. Characteristics of the included studies in the workplace settings. Description of data: study design, outcome of interest, estimated mean, and mean difference. Table 3. Treadmill desk in laboratory setting. Description of data: Effect estimates. Table 4. Treadmill desk in workplace setting. Description of data: Effect estimates [file 12889_2021_12094_MOESM1_ESM.zip]

Archive with 4 entries (4 files):
- new BMC Public Health Additional File 1 - Table 3.docx
- new BMC Public Health Additional File 1 - Table 4.docx
- Revision document - new BMC Public Health Additional File 1 - Table 1.docx
- Revision document - new BMC Public Health Additional File 1 - Table 2.docx
